# Supplementary material for: The Arrival of Homo sapiens into the Southern Cone at 14,000 Years Ago
Source: PLoS One. 2016 Sep 28;11(9):e0162870. doi: 10.1371/journal.pone.0162870 (PMC5040268; doi:10.1371/journal.pone.0162870)
Supplement: S1 File — (KML) [file pone.0162870.s005.kml]

<?xml version="1.0" encoding="UTF-8"?>
<kml xmlns="http://www.opengis.net/kml/2.2" xmlns:gx="http://www.google.com/kml/ext/2.2" xmlns:kml="http://www.opengis.net/kml/2.2" xmlns:atom="http://www.w3.org/2005/Atom">
<GroundOverlay>
	<name>The Arroyo Seco 2 site</name>
	<LookAt>
		<longitude>-60.24496059694891</longitude>
		<latitude>-38.36034215375539</latitude>
		<altitude>0</altitude>
		<heading>14.8514962050846</heading>
		<tilt>0</tilt>
		<range>278.0709400300745</range>
		<gx:altitudeMode>relativeToSeaFloor</gx:altitudeMode>
	</LookAt>
	<Icon>
		<href>AS2_GRID.png</href>
		<viewBoundScale>0.75</viewBoundScale>
	</Icon>
	<LatLonBox>
		<north>-38.35953991905375</north>
		<south>-38.36088263990207</south>
		<east>-60.24403574469014</east>
		<west>-60.24626032273164</west>
		<rotation>-14.61365759720043</rotation>
	</LatLonBox>
</GroundOverlay>
</kml>
